# Supplementary material for: A New Microarchitecture-Based Parameter to Predict the Micromechanical Properties of Bone Allografts
Source: Materials (Basel). 2023 Apr 25;16(9):3349. doi: 10.3390/ma16093349 (PMC10179528; doi:10.3390/ma16093349)
Supplement: Supplementary file 1 [file materials-16-03349-s001.zip]

Archive with 1 entries (1 files):
- materials-2266319-supplementary.pdf
